# Supplementary material for: Prevalence of Infectious Diseases in Children at Preschool Education Institutions and Stakeholder Opinions
Source: Children (Basel). 2024 Apr 8;11(4):447. doi: 10.3390/children11040447 (PMC11049231; doi:10.3390/children11040447)
Supplement: Supplementary file 1 [file children-11-00447-s001.zip]

Archive with 1 entries (1 files):
- children-2946622-supplementary.pdf
